# Supplementary material for: Anti-Inflammatory Cytokine Profiles in Thrombotic Thrombocytopenic Purpura—Differences Compared to COVID-19
Source: Int J Mol Sci. 2024 Sep 17;25(18):10007. doi: 10.3390/ijms251810007 (PMC11432022; doi:10.3390/ijms251810007)
Supplement: Supplementary file 1 [file ijms-25-10007-s001.zip]

Archive with 1 entries (1 files):
- ijms-3181414-supplementary.pdf
